# Supplementary material for: CD62L expression level determines the cell fate of myeloid progenitors
Source: Stem Cell Reports. 2021 Nov 18;16(12):2871–86. doi: 10.1016/j.stemcr.2021.10.012 (PMC8693656; doi:10.1016/j.stemcr.2021.10.012)
Supplement: Table S1. Top 200 CMP and GMP signature gene sets in mice, related to Figures 4 and 6 — Murine CMP signature gene set and GMP signature gene set. [file mmc2.xlsx]

## Sheet: S1 mouse top200
	Top 200 mouse CMP signature gene set	Top 200 mouse GMP signature gene set
1	Chil3	Aqp1
2	Abca13	Car1
3	Fcnb	Mmrn1
4	Clec4a2	Mn1
5	Prg3	Dntt
6	1700012B09Rik	Robo4
7	4933440M02Rik	Plxdc2
8	Trem3	Synpo2
9	Glt1d1	Aldh1a1
10	Cysltr1	C77080
11	Slc36a2	Trib2
12	Prg2	Sptb
13	Rnf128	Gucy1a1
14	Grb14	Gata3
15	Myo18b	Pgr
16	Gm26512	Src
17	Wfdc21	Gm44695
18	Sgms2	P3h2
19	Aff2	Sgsm1
20	Rhoj	Mpdz
21	Muc6	Plxna4
22	Gm11224	Cavin2
23	Mogat2	Tlr3
24	Rnase12	Tox2
25	Hal	Grap2
26	Gm21188	Klhl4
27	Gm45838	Trpc6
28	Ptges	Mpl
29	Cd177	Gm8292
30	Gm26527	Samd14
31	Ptprr	Col1a2
32	Ccm2l	Nkx2-3
33	Dab2	St8sia2
34	Ap1m2	8430419K02Rik
35	Snhg11	Wnt10b
36	Gm14049	Podxl
37	Ear6	Gm43573
38	Pilra	Gm29670
39	Rnu5g	Myom1
40	Penk	Sdc4
41	Pnp2	Ifi206
42	I830127L07Rik	Cmah
43	Far2	Gimap5
44	Pmel	Tspo2
45	Gm44264	Havcr2
46	Nxpe2	Spry4
47	Rasgrf2	Cysltr2
48	Adhfe1	Rec114
49	Gm5345	Tbxa2r
50	1700030J22Rik	Pf4
51	Tnfrsf8	Add2
52	Gm42878	Gucy1b1
53	Gm20658	Robo3
54	Jag1	Dcaf12l1
55	F730016J06Rik	Cx3cl1
56	Gda	Dzip1
57	Gm38236	Gm15411
58	0610040B10Rik	Sept4
59	Gm11946	Hspa12b
60	Plekhh3	Tubb1
61	Slc30a2	Gm43904
62	Fcgr4	Kdr
63	Mst1r	Fmn2
64	Mgam	Cap2
65	Rhou	Slc22a23
66	Ugt1a5	Fhl1
67	Col4a5	Ibsp
68	Gpx3	Tppp
69	Slc44a4	Gm15915
70	4930558J22Rik	Ctnnd2
71	Plpp7	Bok
72	Epx	Cd38
73	Gm14391	Sema3d
74	Siglece	Gm26542
75	Gm15547	Peg10
76	Rab20	Gm10800
77	Gm42471	Slc27a6
78	Clec4a3	Gp5
79	Gm23205	Abca4
80	Aoah	Rilpl1
81	Cyp2u1	Obsl1
82	Gm43413	Mapk12
83	2010110K18Rik	Chst1
84	Mgst1	BC051142
85	Adgb	Rag1
86	Ly6c2	Cd7
87	F10	Fbxl13
88	Ncam1	Olfr414
89	Chst13	Tmod1
90	Gm15581	Ehd2
91	Prss34	Pcdhga8
92	Nrg1	Mmp14
93	Cfap57	Paqr5
94	Gm26244	Tox
95	Inpp5j	Reep2
96	Fcer1a	Spaca6
97	Trem2	Col9a3
98	Fcgr3	Fam181b
99	Gstm2	2210408F21Rik
100	Erich5	Epha4
101	Gm10029	Ptpn13
102	C3	Fam110c
103	Plcb1	P2ry10
104	Celsr3	Gm15743
105	Cldn15	Myh10
106	Elane	Mycn
107	G0s2	Gm12185
108	Fcor	Blnk
109	Itga1	Gm13620
110	Gm5960	Gm29358
111	Mcemp1	Gm13184
112	Gm37691	Slc16a11
113	Abcc2	Gm10728
114	Cntnap1	Mir5106
115	Clec5a	Gpx2-ps1
116	Aldh3b1	Gprc5b
117	Ms4a3	Fam169a
118	Lcn2	Hemgn
119	Arhgap24	5330416C01Rik
120	Adam3	Gm17148
121	Olr1	Gm26620
122	Cracr2b	Gm6410
123	Lpl	Treml1
124	Gpr150	Slc24a5
125	Gstm1	Gm2897
126	Cybb	Pou6f1
127	Gm15964	F2r
128	Creb3l1	Klhl30
129	Nr0b2	Sema6d
130	Gm5815	Gm37246
131	Prom1	Dnah12
132	Mgl2	Slc35d3
133	Kcnk13	Sstr2
134	Dgat2	Etnk2
135	Adgre1	Cib3
136	Bmx	Gm44759
137	Hsd11b1	Bace2
138	Afap1	Gm43119
139	Nostrin	Pde4c
140	Myo1b	Gimap1os
141	Ttc21a	Cldn1
142	Kcnc3	Snca
143	Tmem26	Zbtb46
144	Prkcb	Batf3
145	Xdh	Ccr3
146	Hp	Gm37537
147	Gpc1	Dlg5
148	Mtus1	Slamf7
149	Cebpe	Gm38327
150	Kcnq3	Tmem121
151	Selenom	Mfsd2b
152	Pglyrp1	Gm19590
153	C430042M11Rik	Gp1ba
154	Rflnb	Uchl1
155	Tlr1	Asgr2
156	Mmp28	Scube3
157	Slpi	Tnc
158	Hcst	Fndc1
159	Mcpt8	4930535I16Rik
160	Slc37a2	Gm44068
161	B4galt6	St8sia1
162	Ccdc125	Foxa3
163	Mmp19	Gm44731
164	Scnn1a	Bgn
165	Mefv	Adamtsl5
166	Bbs12	Gm10517
167	Hist1h2al	9430087J23Rik
168	2210406H18Rik	Tspan18
169	Nxpe4	Ttc39b
170	Tctex1d1	Tnfsf11
171	Gm9929	Gm44331
172	Dstn	Dchs1
173	Pfkfb1	Gm31108
174	Mgst2	Fgf13
175	Hopx	Gm37415
176	Sema4a	Sla2
177	Gapt	A530083M17Rik
178	9330159M07Rik	Ltb
179	Zfp995	Ltc4s
180	2310040G24Rik	Arhgap22
181	Hsd17b1	Mid2
182	Plau	Arhgef25
183	Galm	Rhag
184	1700020L24Rik	Slc26a9
185	Shcbp1l	Gm12934
186	Gm10357	Gm38318
187	Nebl	Ppargc1a
188	Map10	Klra1
189	Xlr3b	Gm38158
190	Prtn3	Guca2a
191	Rab4b	Plekha7
192	Pik3r6	Casp12
193	Mt1	4933431E20Rik
194	Gpr141	Cplx2
195	Crispld2	Fstl1
196	Dmkn	Tnfsf4
197	Gm16199	Notch3
198	Fstl3	Magee2
199	Lin28a	Gimap6
200	Galns	Gimap8
